# Supplementary material for: Alpha-lipoic acid protects against pressure overload-induced heart failure via ALDH2-dependent Nrf1-FUNDC1 signaling
Source: Cell Death Dis. 2020 Jul 30;11(7):599. doi: 10.1038/s41419-020-02805-2 (PMC7393127; doi:10.1038/s41419-020-02805-2)
Supplement: Supplementary file 5 — Supplementary data1 [file 41419_2020_2805_MOESM5_ESM.xlsx]

## Sheet: Sheet1
Catlog		The mouse mitophagy PCR array
											Array Map
	Position	Gene ID	Symbol			01	02	03	04	05	06	07	08	09	10	11	12
	A01	229722	5330417C22Rik		A	5330417C22Rik	Adrb2	Aldh2	Ambra1	Atg10	Atg101	Atg12	Atg13	Atg14	Atg16l1	Atg16l2	Atg2a
	A02	11555	Adrb2		B	Atg2b	Atg3	Atg4a	Atg4b	Atg4c	Atg5	Atg7	Atg9a	Atg9b	Atp13a2	Atp6v0a1	Atpif1
	A03	11669	Aldh2		C	Becn1	Becn2	Bloc1s1	Bnip3	Bnip3l	C9orf72	Capn10	Cdc37	Cdk5rap1	Cdkn2a	Chmp4b	Cisd2
	A04	228361	Ambra1		D	Clec16a	Cln3	Ctsd	Cttn	Dnm1l	Ehmt2	Ei24	Fbxo7	Fbxw7	Fis1	Fundc1	Fundc2
	A05	66795	Atg10		E	Gabarap	Gabarapl1	Gabarapl2	Gba	Gimap6	Gsk3a	Hdac6	Hif1a	Hk2	Htra2	Htt	Map1lc3a
	A06	68118	Atg101		F	Map1lc3b	Mfn1	Mfn2	Mul1	Nbr1	Opa1	Optn	Parl	Pdss2	Ppargc1a	Pink1	Prkn
	A07	67526	Atg12		G	Rb1cc1	Rnf41	Smurf1	Spata18	Spi1	Sqstm1	Srebf1	Tigar	Tomm7	Trp53	Trp53inp1	Tspo
	A08	51897	Atg13		H	Ulk1	Usp30	Vdac1	Vps13c	Wdr45	Wdr45b	Wipi1	Wipi2	Actb	Gapdh	Gusb	Hsp90ab1
	A09	100504663	Atg14
	A10	77040	Atg16l1
	A11	73683	Atg16l2
	A12	329015	Atg2a		Candidate reference genes		Position
	B01	76559	Atg2b		1	Actb	H09
	B02	67841	Atg3		2	Gapdh	H10
	B03	666468	Atg4a		3	Gusb	H11
	B04	66615	Atg4b		4	Hsp90ab1	H12
	B05	242557	Atg4c
	B06	11793	Atg5
	B07	74244	Atg7
	B08	245860	Atg9a
	B09	213948	Atg9b
	B10	74772	Atp13a2
	B11	11975	Atp6v0a1
	B12	11983	Atpif1
	C01	56208	Becn1
	C02	226720	Becn2
	C03	14533	Bloc1s1
	C04	12176	Bnip3
	C05	12177	Bnip3l
	C06	73205	C9orf72
	C07	23830	Capn10
	C08	12539	Cdc37
	C09	66971	Cdk5rap1
	C10	12578	Cdkn2a
	C11	75608	Chmp4b
	C12	67006	Cisd2
	D01	74374	Clec16a
	D02	12752	Cln3
	D03	13033	Ctsd
	D04	13043	Cttn
	D05	74006	Dnm1l
	D06	110147	Ehmt2
	D07	13663	Ei24
	D08	69754	Fbxo7
	D09	50754	Fbxw7
	D10	66437	Fis1
	D11	72018	Fundc1
	D12	67391	Fundc2
	E01	56486	Gabarap
	E02	57436	Gabarapl1
	E03	93739	Gabarapl2
	E04	14466	Gba
	E05	231931	Gimap6
	E06	606496	Gsk3a
	E07	15185	Hdac6
	E08	15251	Hif1a
	E09	15277	Hk2
	E10	64704	Htra2
	E11	15194	Htt
	E12	66734	Map1lc3a
	F01	67443	Map1lc3b
	F02	67414	Mfn1
	F03	170731	Mfn2
	F04	68350	Mul1
	F05	17966	Nbr1
	F06	74143	Opa1
	F07	71648	Optn
	F08	381038	Parl
	F09	71365	Pdss2
	F10	19017	Ppargc1a
	F11	68943	Pink1
	F12	50873	Prkn
	G01	12421	Rb1cc1
	G02	67588	Rnf41
	G03	75788	Smurf1
	G04	73472	Spata18
	G05	20375	Spi1
	G06	18412	Sqstm1
	G07	20787	Srebf1
	G08	319801	Tigar
	G09	66169	Tomm7
	G10	22059	Trp53
	G11	60599	Trp53inp1
	G12	12257	Tspo
	H01	22241	Ulk1
	H02	100756	Usp30
	H03	22333	Vdac1
	H04	320528	Vps13c
	H05	54636	Wdr45
	H06	66840	Wdr45b
	H07	52639	Wipi1
	H08	74781	Wipi2
	H09	11461	Actb
	H10	14433	Gapdh
	H11	110006	Gusb
	H12	15516	Hsp90ab1
