# Supplementary material for: Alpha-lipoic acid protects against pressure overload-induced heart failure via ALDH2-dependent Nrf1-FUNDC1 signaling
Source: Cell Death Dis. 2020 Jul 30;11(7):599. doi: 10.1038/s41419-020-02805-2 (PMC7393127; doi:10.1038/s41419-020-02805-2)
Supplement: Supplementary file 6 — Supplementary data2 [file 41419_2020_2805_MOESM6_ESM.xlsx]

## Sheet: Sheet1
Primer	Sequence
Rat ANP -FWD	5’ – CACCAAGGGCTTCTTCCTC – 3’
Rat ANP -REV	5’ – CGAGAGCACCTCCATCTCTC – 3’
Rat BNP –FWD	5’ – CGGGCTGAGGTTGTTTTAGG – 3’
Rat BNP –REV	5’ – GCCGCAGGCAGAGTCAGA – 3’
Rat β-MHC –FWD	5’ – TGCTGGCACCGTGGACTA – 3’
Rat β-MHC –REV	5’ – GCTTGAGGGAGGACTTCTGG – 3’
Rat β-actin -FWD	5’ – TGTCACCAACTGGGACGATA– 3’
Rat β-actin –REV	5’ – GGGGTGTTGAAGGTCTCAAA– 3’
Mouse ANP -FWD	5’-TCTTCCTCGTCTTGGCCTTT-3’
Mouse ANP -REV	5’- CCAGGTGGTCTAGCAGGTTC-3’
Mouse BNP –FWD	5’-TGGGAGGTCACTCCTATCCT-3’
Mouse BNP –REV	5’-GGCCATTTCCTCCGACTTT-3’
Mouse β-MHC –FWD	5’-CGGACCTTGGAAGACCAGAT-3’
Mouse β-MHC –REV	5’-GACAGCTCCCCATTCTCTGT-3’
Mouse Ctgf-FWD	5’-CTTCTGCAGACTGGAGAAGC-3’
Mouse Ctgf-REV	5’-CAGCCAGAAAGCTCAAACTTG-3’
Mouse Col1a-FWD	5’-CTGGCGGTTCAGGTCCAAT-3’
Mouse Col1a-REV	5’-TTCCAGGCAATCCACGAGC-3’
Mouse Col3a-FWD	5’-TGAATGGTGGTTTTCAGTTCAG-3’
Mouse Col3a-REV	5’-GATCCCATCAGCTTCAGAGACT-3’
Mouse β-actin -FWD	5’-GAGACCTTCAACACCCCAGC-3’
Mouse β-actin –REV	5’-ATGTCACGCACGATTTCCC-3’
