# Supplementary material for: Alpha-lipoic acid protects against pressure overload-induced heart failure via ALDH2-dependent Nrf1-FUNDC1 signaling
Source: Cell Death Dis. 2020 Jul 30;11(7):599. doi: 10.1038/s41419-020-02805-2 (PMC7393127; doi:10.1038/s41419-020-02805-2)
Supplement: Supplementary file 7 — Supplementary data3 [file 41419_2020_2805_MOESM7_ESM.xlsx]

## Sheet: Sheet1
Gene Symbol	Name	Vector	Forward Oligo Sequence	Reverse Oligo Sequence
Aldh2	Sh1-ALDH2	pLKO.1	CCGGCGGGCCAATGATTCTAAGTATCTCGAGATACTTAGAATCATTGGCCCGTTTTTG	AATTCAAAAACGGGCCAATGATTCTAAGTATCTCGAGATACTTAGAATCATTGGCCCG
Aldh2	Sh2-ALDH2	pLKO.1	CCGGGCTGACAAGTACCATGGGAAACTCGAGTTTCCCATGGTACTTGTCAGCTTTTTG	AATTCAAAAAGCTGACAAGTACCATGGGAAACTCGAGTTTCCCATGGTACTTGTCAGC
Nrf1	Sh1-Nrf1	pLKO.1	CCGGCCCGAGGACACTTCTTATGATCTCGAGATCATAAGAAGTGTCCTCGGGTTTTTG	AATTCAAAAACCCGAGGACACTTCTTATGATCTCGAGATCATAAGAAGTGTCCTCGGG
Nrf1	Sh2-Nrf1	pLKO.1	CCGGCCAGACTTCTTTGTGCAGAAACTCGAGTTTCTGCACAAAGAAGTCTGGTTTTTG	AATTCAAAAACCAGACTTCTTTGTGCAGAAACTCGAGTTTCTGCACAAAGAAGTCTGG
Aldh2	OE-ALDH2	pWPI	TTTCGACATTTAAATTTAATATGCTGCGCGCCGCA	ATTCCTGCAGCCCGTAGTTTTACGAGTTCTTCTG
