# Supplementary material for: Alpha-lipoic acid protects against pressure overload-induced heart failure via ALDH2-dependent Nrf1-FUNDC1 signaling
Source: Cell Death Dis. 2020 Jul 30;11(7):599. doi: 10.1038/s41419-020-02805-2 (PMC7393127; doi:10.1038/s41419-020-02805-2)
Supplement: Supplementary file 8 — Supplementary data4 [file 41419_2020_2805_MOESM8_ESM.xlsx]

## Sheet: Sheet1
Nrf1RE1	cccctggtcaagtgggtttcctgcgcccctgctgctggcacaggcccatcaagattggtttggaactgatgttgtcttccactcaccagtgatcctaagat
Nrf1RE2	gagttcgagcccaaggtgatggagctgccgcagaccggaagggctagaatgcatatttaaaataagtttggtgctgatttatgtgaacttgggttagt
Nrf1RE3	ggagggcggggactcagctattccatcacaagtcccaagccttgcggctgcgcacaaattgttggaggtcgtgtacagggaagagt
